# Supplementary material for: Low Plasma Lipids Are Associated with Relapsing and Lethal Visceral Leishmaniasis in HIV-Infected Patients
Source: Pathogens. 2024 May 25;13(6):450. doi: 10.3390/pathogens13060450 (PMC11206293; doi:10.3390/pathogens13060450)
Supplement: Supplementary file 1 [file pathogens-13-00450-s001.zip]

Archive with 1 entries (1 files):
- pathogens-3010950-supplementary.pdf
